# Supplementary material for: The Effect of Solution Casting Temperature and Ultrasound Treatment on PEBAX MH-1657/ZIF-8 Mixed Matrix Membranes Morphology and Performance
Source: Membranes (Basel). 2022 May 31;12(6):584. doi: 10.3390/membranes12060584 (PMC9228675; doi:10.3390/membranes12060584)
Supplement: Supplementary file 1 [file membranes-12-00584-s001.zip]

Archive with 1 entries (1 files):
- membranes-1737595-supplementary.pdf
